# Supplementary material for: Developing a Predictive Model for Significant Prostate Cancer Detection in Prostatic Biopsies from Seven Clinical Variables: Is Machine Learning Superior to Logistic Regression?
Source: Cancers (Basel). 2025 Mar 25;17(7):1101. doi: 10.3390/cancers17071101 (PMC11987821; doi:10.3390/cancers17071101)
Supplement: Supplementary file 1 [file cancers-17-01101-s001.zip]

Archive with 1 entries (1 files):
- cancers-3521745-supplementary.pdf
